# Supplementary material for: Integrated transcriptomic and proteomic analyses of two sugarcane (Saccharum officinarum Linn.) varieties differing in their lodging tolerance
Source: BMC Plant Biol. 2023 Nov 29;23:601. doi: 10.1186/s12870-023-04622-z (PMC10685470; doi:10.1186/s12870-023-04622-z)
Supplement: Supplementary file 1 — Additional file 1: Table S1. Height data for each period of growth of sugarcane. Table S2. The loging resistance index and agronomic trait in different sugarcane varieties (clone) of lodging types. Table S3. Contents of biochemical components in different lodging types of ratoon cane. Table S4. Information of the RNA-seq dataset. Table S5. Statistics of assembly. Table S6. KEGG pathways affected by both gene and protein with differences in trends between varieties. Table S7. Primers used in this study. [file 12870_2023_4622_MOESM1_ESM.xlsx]

## Sheet: Table S1
Table S1: Height data for each period of growth of sugarcane
Plant height	September（m)	October（m)	November（m)
GT42 (Fig. 1a)	2.3	/	/
GF98-296 (Fig. 1b)	2.42	/	/
GT42 (Fig. 1c)	/	2.45	/
GF98-296 (Fig. 1d)	/	2.53	/
GT42 (Fig. 1e)	/	/	2.71
GF98-296 (Fig. 1f)	/	/	2.76

## Sheet: Table S2
Table S2 The loging resistance index and agronomic trait in different sugarcane varieties (clone) of lodging types
Variety		LRI	Brix (°Bx)	The ratio of middle in basal stem diameter	Plant height (cm)	Bending height (cm)	Height of center of gravity (cm)	Single stem weight (kg)	RPR (N)	The Length of five internodes(cm)
GF98-296	Plant	1.16±0.113e	23.1±0.79a	0.97±0.015bc	356±11.0a	157±15.6c	181±4.2b	2.09±0.147e	110.7±11.3a	82.3±4.04a
	Ratoon	1.15±0.022e	21.6±0.42c	0.94±0.031c	368±4.4a	215±5.7ab	196±5.5a	2.29±0.136cde	66.8±15.5cd	—
GT42	Plant	3.00±0.000a	22.8±0.62ab	1.04±0.040a	330±10.5c	—	166±6.7cd	2.48±0.154abc	70.4±12.7cd	79.3±5.03a
	Ratoon	3.00±0.000a	23.2±0.81a	1.04±0.020a	336±5.9c	—	179±4.6b	2.6±0.086a	60.5±11.4de	—
Note: Data in the table are the means of three rplicates. Data labeled with different lowcase letter in the same column are not significantly different at 5% (Duncan's multiple range test, the same below). "-" shows that the trait was not surveyed (the same below).

## Sheet: Table S3
Table S3 Contents of biochemical components in different lodging types of ratoon cane
Variety	Cellulose(mg·g-1)	Hemicellulose (mg·g-1)	Lignin(mg·g-1)	WSP (mg·g-1)	ISP (mg·g-1)	CSP (mg·g-1)	Protopectin(mg·g-1)
GF98-296	245±16.7a	156±2.82c	125±5.20e	53.1±3.45b	63.8±2.92a	71.4±2.86b	23.6±1.19b
GT42	157±8.50c	214±6.95a	208±7.92a	53.0±4.24b	62.6±1.81a	79.6±4.51a	46.4±1.30a
Note: Data in the table are the means of three replicates. Data labeled with different lowcase letters in the same column are not significantly different at 5% (Duncan's multiple range test, the same below). abbreviation: ionic-soluble pectin(ISP), covalent-soluble pectin (CSP), water-soluble pectin(WSP).

## Sheet: Table S4
Table S4. Information of the RNA-seq dataset.
Sample	RawData(bp)	BF_Q20(%)	BF_Q30(%)	BF_N(%)	BF_GC(%)	CleanData(bp)	AF_Q20(%)	AF_Q30(%)	AF_N(%)	AF_GC(%)
GF98296_1_1	6378902100	6378902100 (100.00%)	6378902100 (100.00%)	166155 (0.00%)	3307107305 (51.84%)	6352267940	6352267940 (100.00%)	6352267940 (100.00%)	165681 (0.00%)	3293056084 (51.84%)
GF98296_1_2	6433149600	6433149600 (100.00%)	6433149600 (100.00%)	151307 (0.00%)	3282858949 (51.03%)	6410465944	6410465944 (100.00%)	6410465944 (100.00%)	151211 (0.00%)	3270890374 (51.02%)
GF98296_1_3	6320352600	6320352600 (100.00%)	6320352600 (100.00%)	144577 (0.00%)	3248322422 (51.39%)	6291005512	6291005512 (100.00%)	6291005512 (100.00%)	144296 (0.00%)	3232506173 (51.38%)
GF98296_2_1	6457692900	6457692900 (100.00%)	6457692900 (100.00%)	147357 (0.00%)	3280938117 (50.81%)	6437193769	6437193769 (100.00%)	6437193769 (100.00%)	147318 (0.00%)	3270174265 (50.80%)
GF98296_2_2	6403078800	6403078800 (100.00%)	6403078800 (100.00%)	150523 (0.00%)	3224637289 (50.36%)	6379931651	6379931651 (100.00%)	6379931651 (100.00%)	150435 (0.00%)	3212411469 (50.35%)
GF98296_2_3	6402169200	6402169200 (100.00%)	6402169200 (100.00%)	136089 (0.00%)	3272796512 (51.12%)	6377093240	6377093240 (100.00%)	6377093240 (100.00%)	135898 (0.00%)	3259422261 (51.11%)
GF98296_3_1	6542380200	6542380200 (100.00%)	6542380200 (100.00%)	161707 (0.00%)	3262148246 (49.86%)	6525591363	6525591363 (100.00%)	6525591363 (100.00%)	161599 (0.00%)	3253369763 (49.86%)
GF98296_3_2	6482796000	6482796000 (100.00%)	6482796000 (100.00%)	152924 (0.00%)	3248212606 (50.11%)	6462384798	6462384798 (100.00%)	6462384798 (100.00%)	152814 (0.00%)	3237507792 (50.10%)
GF98296_3_3	6509428200	6509428200 (100.00%)	6509428200 (100.00%)	169205 (0.00%)	3265939543 (50.17%)	6490963153	6490963153 (100.00%)	6490963153 (100.00%)	169082 (0.00%)	3256241644 (50.17%)
GT42_1_1	6335665500	6335665500 (100.00%)	6335665500 (100.00%)	155637 (0.00%)	3255970114 (51.39%)	6307577989	6307577989 (100.00%)	6307577989 (100.00%)	155202 (0.00%)	3240966819 (51.38%)
GT42_1_2	6373628100	6373628100 (100.00%)	6373628100 (100.00%)	171936 (0.00%)	3271932853 (51.34%)	6347252150	6347252150 (100.00%)	6347252150 (100.00%)	171548 (0.00%)	3257948381 (51.33%)
GT42_1_3	6432026100	6432026100 (100.00%)	6432026100 (100.00%)	168093 (0.00%)	3306062465 (51.40%)	6407179100	6407179100 (100.00%)	6407179100 (100.00%)	167726 (0.00%)	3292846553 (51.39%)
GT42_2_1	6455717100	6455717100 (100.00%)	6455717100 (100.00%)	148821 (0.00%)	3330703007 (51.59%)	6433775484	6433775484 (100.00%)	6433775484 (100.00%)	148683 (0.00%)	3319154182 (51.59%)
GT42_2_2	6469570200	6469570200 (100.00%)	6469570200 (100.00%)	150668 (0.00%)	3327085573 (51.43%)	6447850745	6447850745 (100.00%)	6447850745 (100.00%)	150514 (0.00%)	3315592338 (51.42%)
GT42_2_3	6453272700	6453272700 (100.00%)	6453272700 (100.00%)	142946 (0.00%)	3290052617 (50.98%)	6432993732	6432993732 (100.00%)	6432993732 (100.00%)	142914 (0.00%)	3279439389 (50.98%)
GT42_3_1	6502521900	6502521900 (100.00%)	6502521900 (100.00%)	161509 (0.00%)	3277528363 (50.40%)	6483828752	6483828752 (100.00%)	6483828752 (100.00%)	161429 (0.00%)	3267749154 (50.40%)
GT42_3_2	6493109700	6493109700 (100.00%)	6493109700 (100.00%)	148094 (0.00%)	3256113724 (50.15%)	6472165772	6472165772 (100.00%)	6472165772 (100.00%)	147968 (0.00%)	3245015346 (50.14%)
GT42_3_3	6460421400	6460421400 (100.00%)	6460421400 (100.00%)	145549 (0.00%)	3241645063 (50.18%)	6439689527	6439689527 (100.00%)	6439689527 (100.00%)	145518 (0.00%)	3230762742 (50.17%)
Note: BF: before filtered; AF: after filtered

## Sheet: Table S5
Table S5. Statistics of assembly.
Index	Value
Total assembled genes	87009
GC percentage	46.8234
N50 number	13154
N50 length	2028
Max length	16661
Min length	201
Average length	1011
Total assembled bases	87984516
Nr	42708
KEGG	38516
KEGG_with_KO	12321
KEGG_with_Pathway	6464
KOG	17457
SwissProt	20065
GO	26587
annotation genes	45684
without annotation gene	41325

## Sheet: Table S6
Table S6. KEGG pathways affected by both gene and protein with differences in trends between varieties
Pathway name
Biosynthesis of secondary metabolites
Metabolic pathways
Nicotinate and nicotinamide metabolism
Nucleotide excision repair
Sulfur metabolism
Ubiquinone and other terpenoid-quinone biosynthesis
Purine metabolism
Phenylpropanoid biosynthesis
Phosphatidylinositol signaling system
Biosynthesis of amino acids
Plant-pathogen interaction
Circadian rhythm - plant
Peroxisome
Basal transcription factors
Galactose metabolism
Oxidative phosphorylation
Protein processing in endoplasmic reticulum
Phagosome
Ribosome biogenesis in eukaryotes
Ubiquitin mediated proteolysis

## Sheet: Sheet7
Table S7. Primers used in this study
Primer name	Sequence	Primer description
Unigene0077819-F	GACTACGACGACTTCCACGC	Amplification of gene STD1
Unigene0077819-R	CGCTGCCATCCTTCTTGT	Amplification of gene STD1
Unigene0001793-F	AGAGGAAATCGTAAGGAATGTG	Amplification of gene 4CL
Unigene0001793-R	TGGTTGGGAGTGGGTGAC	Amplification of gene 4CL
Unigene0012006-F	TCCTTGATGACGCACTTGAG	Amplification of gene CYP84A
Unigene0012006-R	GGCGATGTCGGAGATGAT	Amplification of gene CYP84A
Unigene0028451-F	GTGACCAAGTTCAAGCCCG	Amplification of gene CAD
Unigene0028451-R	AGGTGTTCTCGAAGCCCTC	Amplification of gene CAD
25SRNA-F	GCAGCCAAGCGTTCATAGC	Amplification of inner control
25SRNA-R	CCTATTGGTGGGTGAACAATCC	Amplification of inner control
